# Supplementary material for: Boosting immunity: synergistic antiviral effects of luteolin, vitamin C, magnesium and zinc against SARS-CoV-2 3CLpro
Source: Biosci Rep. 2024 Aug 14;44(8):BSR20240617. doi: 10.1042/BSR20240617 (PMC11327220; doi:10.1042/BSR20240617)
Supplement: Supplementary videos [file BSR-2024-0617_supp.zip]

Archive with 2 entries (2 files):
- BSR-2024-0617_supp.mp4
- BSR-2024-0617_suppS2.mp4
